# Supplementary material for: Migrations of young spotted seals (Phoca largha) from Peter the Great Bay, Sea of Japan/East Sea, and the pattern of their use of seasonal habitats
Source: PLoS One. 2021 Jan 5;16(1):e0244232. doi: 10.1371/journal.pone.0244232 (PMC7785119; doi:10.1371/journal.pone.0244232)
Supplement: S1 File — (XLSX) [file pone.0244232.s001.xlsx]

## Sheet: Shapiro-Wilk normality test
Tag ID	W	P	commentary
94842	0.9655	0.3004	summer migration
148660	0.9294	0.1193	summer migration
148661	0.9653	0.0584	summer migration
94842	0.8773	0.0532	autumn migration
148661	0.952	0.4895	autumn migration
