# Supplementary material for: Migrations of young spotted seals (Phoca largha) from Peter the Great Bay, Sea of Japan/East Sea, and the pattern of their use of seasonal habitats
Source: PLoS One. 2021 Jan 5;16(1):e0244232. doi: 10.1371/journal.pone.0244232 (PMC7785119; doi:10.1371/journal.pone.0244232)
Supplement: S2 File — (XLSX) [file pone.0244232.s002.xlsx]

## Sheet: One-way ANOVA
	ANOVA summary
F	16.06
P value	< 0.0001
R square	0.2971
ANOVA table	SS	DF	MS	F (DFn, DFd)	P value
Treatment (between columns)	123194	4	30798	F (4, 152) = 16.06	P < 0.0001
Residual (within columns)	291522	152	1918
Total	414715	156
