# Supplementary material for: Migrations of young spotted seals (Phoca largha) from Peter the Great Bay, Sea of Japan/East Sea, and the pattern of their use of seasonal habitats
Source: PLoS One. 2021 Jan 5;16(1):e0244232. doi: 10.1371/journal.pone.0244232 (PMC7785119; doi:10.1371/journal.pone.0244232)
Supplement: S3 File — (XLSX) [file pone.0244232.s003.xlsx]

## Sheet: pairwise t-tests
	Summer mirations			Autumn migrations
IDs of tracks in comparison	94842 vs 148660	94842 vs 148661	148660 vs 148661	94842 vs 94842 (AM)	148661 vs 148661 (AM)	94842 (AM) vs 148661 (AM)
P	< 0.0001	0.7782	< 0.0001	< 0.0001	0.0002	0.2593
t	6.072	0.282	6.555	4.535	3.921	1.151
df	57	102	87	49	82	29
